# Supplementary material for: How Much Malperfusion Is Too Much in Acute Type A Aortic Dissections?
Source: J Clin Med. 2019 Mar 4;8(3):304. doi: 10.3390/jcm8030304 (PMC6462918; doi:10.3390/jcm8030304)
Supplement: Supplementary file 1 [file jcm-08-00304-s001.zip]

Archive with 1 entries (1 files):
- jcm-431690-SI.m4v
